# Supplementary material for: Optimizing Muscle Quality in Common Carp (Cyprinus carpio L.): Impacts of Body Size on Nutrient Composition, Texture, and Volatile Profile
Source: Foods. 2025 Aug 11;14(16):2794. doi: 10.3390/foods14162794 (PMC12386061; doi:10.3390/foods14162794)
Supplement: Supplementary file 1 [file foods-14-02794-s001.zip]

Archive with 1 entries (1 files):
- foods-3762582-supplementary.pdf
